# Supplementary material for: Engaging Black youth in depression and suicide prevention treatment within urban schools: study protocol for a randomized controlled pilot
Source: Trials. 2024 Feb 9;25:112. doi: 10.1186/s13063-024-07947-8 (PMC10854091; doi:10.1186/s13063-024-07947-8)
Supplement: Supplementary file 1 — Additional file 1. [file 13063_2024_7947_MOESM1_ESM.zip]

Archive with 3 entries (3 files):
- Brany Approved/BRANY Approved- ICF-HSAssent (4)R2.pdf
- Brany Approved/BRANY Approved- ICF-MSAssent-NIMH-MCI IPT-A (2)R2.pdf
- Brany Approved/BRANY Approved- ICF-Parent-NIMH-MCI IPT-A (3)R2.pdf
